# Supplementary material for: Contribution of Mesenchymal Stem Cells from Obese Adipose Tissue to PD-L1 Over-Expression and Breast Cancer Progression through Pathogenic Th17 Cell Activation
Source: Cancers (Basel). 2023 May 29;15(11):2963. doi: 10.3390/cancers15112963 (PMC10252031; doi:10.3390/cancers15112963)
Supplement: Supplementary file 1 [file cancers-15-02963-s001.zip]

Archive with 1 entries (1 files):
- cancers-2346478-supplementary.pdf
